# Supplementary material for: Chicken liver is a potential reservoir of bacteriophages and phage‐derived particles containing antibiotic resistance genes
Source: Microb Biotechnol. 2022 Apr 29;15(9):2464–75. doi: 10.1111/1751-7915.14056 (PMC9437878; doi:10.1111/1751-7915.14056)
Supplement: Supplementary file 2 — Table S3. Common species detected in the two viromes compared (PL vs HP1 or PL vs HP2). [file MBT2-15-2464-s001.xlsx]

## Sheet: Viromes comparison
Table S3	Common species detected in the two viromes compared (PL vs HP1 or PL vs HP2)
PL vs HP1					PL vs HP2
Tax id	Org Name	Value PL	Value HP1		Tax id	Org Name	Value PL	Value HP2
265	Paracoccus	1	8		265	Paracoccus	1	18
294	Pseudomonas fluorescens	1	26		294	Pseudomonas fluorescens	1	57
347	Xanthomonas oryzae	1	7			-
521	Bordetella avium	1	4		521	Bordetella avium	1	9
535	Chromobacterium	1	13		535	Chromobacterium	1	43
562	Escherichia coli	1	402		562	Escherichia coli	1	559
570	Klebsiella	1	31		570	Klebsiella	1	69
636	Edwardsiella tarda	2	5		636	Edwardsiella tarda	2	17
666	Vibrio cholerae	1	4		666	Vibrio cholerae	1	14
703	Plesiomonas shigelloides	136	6		703	Plesiomonas shigelloides	136	7
853	Faecalibacterium prausnitzii	2	5225		853	Faecalibacterium prausnitzii	2	11022
976	Bacteroidetes	1	16		976	Bacteroidetes	1	48
1063	Rhodobacter sphaeroides	1	26		1063	Rhodobacter sphaeroides	1	52
1274	Dermacoccus nishinomiyaensis	1	5		1274	Dermacoccus nishinomiyaensis	1	5
1280	Staphylococcus aureus	1	13		1280	Staphylococcus aureus	1	18
1716	Corynebacterium	1	43		1716	Corynebacterium	1	90
1747	Cutibacterium acnes	4	10		1747	Cutibacterium acnes	4	16
28132	Prevotella melaninogenica	1	3		28132	Prevotella melaninogenica	1	11
33934	Anoxybacillus flavithermus	3	1		33934	Anoxybacillus flavithermus	3	3
33941	Geobacillus thermoleovorans	2	1		33941	Geobacillus thermoleovorans	2	4
41275	Brevundimonas	1	10		41275	Brevundimonas	1	22
47885	Pseudomonas oryzihabitans	1	6		47885	Pseudomonas oryzihabitans	1	13
61646	Lelliottia amnigena	1	5		61646	Lelliottia amnigena	1	12
	-				64187	Xanthomonas oryzae pv. oryzae	1	3
71999	Kocuria palustris	1	8		71999	Kocuria palustris	1	15
85015	Nocardioidaceae	1	4		85015	Nocardioidaceae	1	9
91347	Enterobacterales	1	69		91347	Enterobacterales	1	156
105219	Ralstonia mannitolilytica	1	3		105219	Ralstonia mannitolilytica	1	14
180877	Bacillus thuringiensis serovar	1	2			-
198467	Anoxybacillus gonensis	5	1		198467	Anoxybacillus gonensis	5	2
	-				237258	Cloacibacterium normanense	1	13
251229	Chroococcidiopsis thermalis PCC 7203	1	5		251229	Chroococcidiopsis thermalis PCC 7203	1	9
281492	Avian adeno-associated virus strain DA-1	5	4		281492	Avian adeno-associated virus strain DA-1	5	16
355246	Escherichia virus Rtp	39	55		355246	Escherichia virus Rtp	39	154
362257	Streptomyces vietnamensis	1	8		362257	Streptomyces vietnamensis	1	15
471223	Geobacillus sp. WCH70	3	4		471223	Geobacillus sp. WCH70	3	11
523794	Leptotrichia buccalis	1	3		523794	Leptotrichia buccalis	1	7
525282	Finegoldia magna	1	3		525282	Finegoldia magna	1	5
	-				527028	Bacillus thuringiensis serovar pulsiensis	1	2
635013	Thermincola potens JR	1	7		635013	Thermincola potens JR	1	13
675635	Pseudonocardia dioxanivorans CB1190	1	12		675635	Pseudonocardia dioxanivorans CB1190	1	17
717959	Alistipes shahii WAL 8301	1	296		717959	Alistipes shahii WAL 8301	1	367
762633	Thermus thermophilus SG0.5JP17-16	1	1		762633	Thermus thermophilus SG0.5JP17-16	1	3
1028989	Pseudomonas sp. StFLB209	1	6		1028989	Pseudomonas sp. StFLB209	1	14
1048207	Escherichia phage EB49	4	7		1048207	Escherichia phage EB49	4	15
1123269	Sphingomonas sanxanigenens	1	17		1123269	Sphingomonas sanxanigenens	1	13
1141140	Escherichia phage vB_Eco_ACG-M12	16	27		1141140	Escherichia phage vB_Eco_ACG-M12	16	85
	-				1147155	Enterobacteria phage vB_EcoS_Rogue1	1	2
1155766	Enterococcus faecium Aus0004	1	250		1155766	Enterococcus faecium Aus0004	1	890
1245469	Bradyrhizobium oligotrophicum S58	1	6		1245469	Bradyrhizobium oligotrophicum S58	1	14
1262452	Streptomyces sp. 769	1	7		1262452	Streptomyces sp. 769	1	14
1276246	Spiroplasma culicicola AES-1	1	3		1276246	Spiroplasma culicicola AES-1	1	2
	-				1416030	Escherichia phage vB_EcoS_AHS24	3	2
1495286	Escherichia phage e4/1c	2	4		1495286	Escherichia phage e4/1c	2	6
1532555	Brevundimonas sp. DS20	1	7		1532555	Brevundimonas sp. DS20	1	12
1572702	Shigella phage pSf-2	1	3		1572702	Shigella phage pSf-2	1	1
1572754	Escherichia phage P694	1	3		1572754	Escherichia phage P694	1	7
1579979	Wenzhouxiangella marina	1	9		1579979	Wenzhouxiangella marina	1	14
1910999	Tunavirinae	1	1		1910999	Tunavirinae	1	4
	-				1920864	Rtpvirus	1	7
	-				1920866	Rogunavirus	1	7
1938607	Sphingomonas sp. LM7	1	3		1938607	Sphingomonas sp. LM7	1	10
2026199	Paraburkholderia aromaticivorans	1	4		2026199	Paraburkholderia aromaticivorans	1	5
2086584	Mordavella sp. Marseille-P3756	1	375		2086584	Mordavella sp. Marseille-P3756	1	1489
2161816	Tessaracoccus sp. Marseille-P5995	1	7		2161816	Tessaracoccus sp. Marseille-P5995	1	9
2220095	Cryobacterium sp. GCJ02	1	10		2220095	Cryobacterium sp. GCJ02	1	15
2495589	Streptomyces brunneus	1	11		2495589	Streptomyces brunneus	1	31
2496551	Shigella phage pSf-1	1	51		2496551	Shigella phage pSf-1	1	108
